# Supplementary material for: Allopolyploidy: An Underestimated Driver in Juniperus Evolution
Source: Life (Basel). 2023 Jun 30;13(7):1479. doi: 10.3390/life13071479 (PMC10381917; doi:10.3390/life13071479)
Supplement: Supplementary file 1 [file life-13-01479-s001.zip]

Archive with 1 entries (1 files):
- life-2303147-supplementary.pdf
